# Supplementary material for: The Potential Effects of Exercise Training on Cortical Glutamatergic Synapse, Retrograde Endocannabinoid Signaling, and the Oxytocin Signaling Pathway in the Diabetic–Obesity Cortex: An In Silico Study
Source: Int J Mol Sci. 2025 Dec 26;27(1):266. doi: 10.3390/ijms27010266 (PMC12786004; doi:10.3390/ijms27010266)
Supplement: Supplementary file 1 [file ijms-27-00266-s001.zip]

Archive with 1 entries (1 files):
- ijms-4039709-supplementary.pdf
